# Supplementary material for: Heat Wave and Bushfire Meteorology in New South Wales, Australia: Air Quality and Health Impacts
Source: Int J Environ Res Public Health. 2022 Aug 20;19(16):10388. doi: 10.3390/ijerph191610388 (PMC9407765; doi:10.3390/ijerph191610388)
Supplement: Supplementary file 1 [file ijerph-19-10388-s001.zip]

Archive with 1 entries (1 files):
- ijerph-1808842-supplementary.pdf
